# Supplementary material for: USADAE: a deep learning approach to disentangle hidden covariates in RNA-seq data
Source: Brief Bioinform. 2026 May 31;27(3):bbag261. doi: 10.1093/bib/bbag261 (PMC13222517; doi:10.1093/bib/bbag261)
Supplement: Supplementary_naterials_bbag261 [file supplementary_naterials_bbag261.zip]

Archive with 4 entries (4 files):
- Supplementary_naterials_bbag261_table3.xlsx
- Supplementary_naterials_bbag261_table2.xlsx
- Supplementary_naterials_bbag261_table1.xlsx
- Supplementary_naterials_bbag261.docx
