# Supplementary material for: USADAE: a deep learning approach to disentangle hidden covariates in RNA-seq data
Source: Brief Bioinform. 2026 May 31;27(3):bbag261. doi: 10.1093/bib/bbag261 (PMC13222517; doi:10.1093/bib/bbag261)
Supplement: Supplementary_naterials_bbag261 [file supplementary_naterials_bbag261.zip › Supplementary_naterials_bbag261_table3.xlsx]

## Sheet: category confounders
Supplementary Table 3: Performance of models predicting category confounders using estimated confounders
Index	Method	Number of categories	USADAE (Accuracy)	PEER (Accuracy)	USADAE (AUC or macro-AUC)	PEER (AUC or macro-AUC)	USADAE (Precision or macro-Precision)	PEER (Precision or macro-Precision)	USADAE (Recall or macro-Recall)	PEER (Recall or macro-Recall)	USADAE (F1-score or macro-F1-score)	PEER (F1-score or macro-F1-score)
Sex	Logistic Regression	2	0.82 ± 0.13	0.73 ± 0.13	0.88 ± 0.13	0.79 ± 0.13	0.81 ± 0.20	0.71 ± 0.21	0.76 ± 0.21	0.71 ± 0.21	0.77 ± 0.19	0.69 ± 0.16
Sex	Random Forest Classifier	2	0.84 ± 0.09	0.77 ± 0.10	0.91 ± 0.08	0.85 ± 0.10	0.81 ± 0.24	0.73 ± 0.26	0.73 ± 0.23	0.62 ± 0.25	0.76 ± 0.22	0.66 ± 0.24
LibraryLayout	Logistic Regression	2	0.88 ± 0.10	0.93 ± 0.07	0.94 ± 0.09	0.97 ± 0.04	0.87 ± 0.11	0.89 ± 0.12	0.85 ± 0.11	0.90 ± 0.09	0.84 ± 0.11	0.88 ± 0.11
LibraryLayout	Random Forest Classifier	2	0.91 ± 0.10	0.91 ± 0.09	0.99 ± 0.02	0.99 ± 0.01	0.90 ± 0.15	0.88 ± 0.12	0.88 ± 0.13	0.85 ± 0.11	0.88 ± 0.14	0.85 ± 0.12
BioProject	Logistic Regression	10	0.91 ± 0.10	0.93 ± 0.05	0.94 ± 0.10	0.95 ± 0.08	0.71 ± 0.29	0.71 ± 0.25	0.88 ± 0.16	0.86 ± 0.17	0.75 ± 0.24	0.75 ± 0.20
BioProject	Random Forest Classifier	10	0.96 ± 0.03	0.96 ± 0.03	0.97 ± 0.06	0.96 ± 0.07	0.89 ± 0.25	0.86 ± 0.30	0.77 ± 0.25	0.73 ± 0.30	0.82 ± 0.24	0.78 ± 0.28
Breed_group	Logistic Regression	4	0.97 ± 0.04	0.98 ± 0.04	1.00 ± 0.00	1.00 ± 0.01	0.97 ± 0.03	0.97 ± 0.05	0.99 ± 0.01	0.97 ± 0.05	0.98 ± 0.02	0.96 ± 0.05
Breed_group	Random Forest Classifier	4	0.96 ± 0.06	0.95 ± 0.08	1.00 ± 0.01	1.00 ± 0.00	0.98 ± 0.03	0.99 ± 0.02	0.97 ± 0.04	0.98 ± 0.04	0.97 ± 0.04	0.98 ± 0.03
Breed	Logistic Regression	10	0.72 ± 0.10	0.67 ± 0.11	0.87 ± 0.08	0.84 ± 0.07	0.59 ± 0.12	0.52 ± 0.13	0.71 ± 0.17	0.64 ± 0.13	0.60 ± 0.13	0.53 ± 0.13
Breed	Random Forest Classifier	10	0.84 ± 0.09	0.82 ± 0.08	0.91 ± 0.08	0.89 ± 0.08	0.69 ± 0.15	0.64 ± 0.17	0.68 ± 0.14	0.63 ± 0.15	0.68 ± 0.14	0.62 ± 0.15
Model	Logistic Regression	7	0.84 ± 0.09	0.80 ± 0.12	0.95 ± 0.05	0.94 ± 0.06	0.80 ± 0.12	0.79 ± 0.13	0.84 ± 0.10	0.82 ± 0.13	0.80 ± 0.11	0.78 ± 0.13
Model	Random Forest Classifier	7	0.90 ± 0.05	0.88 ± 0.06	0.98 ± 0.02	0.98 ± 0.02	0.88 ± 0.09	0.83 ± 0.12	0.86 ± 0.09	0.81 ± 0.12	0.86 ± 0.09	0.81 ± 0.12

## Sheet: numerical confounders
Supplementary Table 3: Performance of models predicting numerical confounders using estimated confounders
Index	Regression	PEER	USADAE
Age	Linear Regression	-5057315.64 ± 2426954.70	0.36 ± 0.08
Age	Random Forest Regression	0.69 ± 0.05	0.73 ± 0.08
Clean_reads	Linear Regression	-418189.92 ± 220009.68	0.90 ± 0.01
Clean_reads	Random Forest Regression	0.96 ± 0.00	0.95 ± 0.00
Mapped_reads	Linear Regression	-409045.79 ± 199285.69	0.91 ± 0.00
Mapped_reads	Random Forest Regression	0.96 ± 0.00	0.95 ± 0.00
Mapping_rate	Linear Regression	-2206554.65 ± 1373639.62	0.49 ± 0.01
Mapping_rate	Random Forest Regression	0.79 ± 0.01	0.78 ± 0.02
