# Supplementary material for: USADAE: a deep learning approach to disentangle hidden covariates in RNA-seq data
Source: Brief Bioinform. 2026 May 31;27(3):bbag261. doi: 10.1093/bib/bbag261 (PMC13222517; doi:10.1093/bib/bbag261)
Supplement: Supplementary_naterials_bbag261 [file supplementary_naterials_bbag261.zip › Supplementary_naterials_bbag261_table2.xlsx]

## Sheet: age
Supplementary Table 2: Performance of models predicting age using estimated confounders
Method	Mean R²	Std. Dev. of R²	Regression model
USADAE	0.0854207	0.0363549	Linear
RUVR	0.00764863	0.0141277	Linear
SVA	0.018912	0.0146766	Linear
USADAE	0.051844	0.0387116	Random Forest
RUVR	-0.00572153	0.0514436	Random Forest
SVA	0.0597644	0.0523359	Random Forest

## Sheet: tumor size
Supplementary Table 2: Performance of models predicting tumor size using estimated confounders
Method	Mean R²	Std. Dev. of R²	Regression model
USADAE	-0.0511045	0.115418	Linear
RUVR	-0.0435054	0.0729013	Linear
SVA	-0.0217132	0.0376311	Linear
USADAE	-0.0814225	0.10771	Random Forest
RUVR	-0.0835809	0.0911063	Random Forest
SVA	-0.178408	0.193624	Random Forest

## Sheet: dataset
Supplementary Table 2: Performance of models predicting dataset using estimated confounders
Method	Classification model	Accuracy	macro-AUC	macro-Precision	macro-Recall	macro-F1-score
USADAE	Logistic Regression	0.871 ± 0.0099	0.9808 ± 0.0014	0.8849 ± 0.0113	0.8919 ± 0.0071	0.8871 ± 0.009
USADAE	Random Forest Classifier	0.9064 ± 0.0097	0.9865 ± 0.0028	0.9201 ± 0.0072	0.9114 ± 0.0121	0.9129 ± 0.0109
RUVR	Logistic Regression	0.8853 ± 0.0097	0.9772 ± 0.0028	0.8935 ± 0.0128	0.9023 ± 0.0072	0.8955 ± 0.0101
RUVR	Random Forest Classifier	0.9326 ± 0.0056	0.9902 ± 0.0018	0.9445 ± 0.0049	0.9304 ± 0.0074	0.9333 ± 0.0062
SVA	Logistic Regression	0.8823 ± 0.0078	0.9783 ± 0.0021	0.8929 ± 0.0085	0.9 ± 0.0083	0.8955 ± 0.0085
SVA	Random Forest Classifier	0.9342 ± 0.0086	0.9904 ± 0.0017	0.9466 ± 0.0073	0.9311 ± 0.012	0.9359 ± 0.0097

## Sheet: ER status
Supplementary Table 2: Performance of models predicting ER status using estimated confounders
Method	Classification model	Accuracy	AUC	Precision	Recall	F1-score
USADAE	Logistic Regression	0.7141 ± 0.0192	0.73 ± 0.0209	0.7417 ± 0.0157	0.7991 ± 0.0204	0.7693 ± 0.016
USADAE	Random Forest Classifier	0.7697 ± 0.0222	0.8461 ± 0.0135	0.797 ± 0.0152	0.8241 ± 0.0433	0.8098 ± 0.0221
RUVR	Logistic Regression	0.4797 ± 0.0453	0.4641 ± 0.0319	0.623 ± 0.0743	0.3664 ± 0.2103	0.4288 ± 0.1558
RUVR	Random Forest Classifier	0.8674 ± 0.0119	0.9304 ± 0.0078	0.9008 ± 0.0163	0.8741 ± 0.0127	0.8872 ± 0.0097
SVA	Logistic Regression	0.4406 ± 0.0144	0.5048 ± 0.0316	0.6756 ± 0.0589	0.1181 ± 0.0223	0.2007 ± 0.0345
SVA	Random Forest Classifier	0.8252 ± 0.007	0.8991 ± 0.0014	0.8381 ± 0.0133	0.8767 ± 0.0239	0.8567 ± 0.0072

## Sheet: grade
Supplementary Table 2: Performance of models predicting grade using estimated confounders
Method	Classification model	Accuracy	macro-AUC	macro-Precision	macro-Recall	macro-F1-score
USADAE	Logistic Regression	0.365 ± 0.0403	0.5368 ± 0.0578	0.3328 ± 0.04	0.3486 ± 0.0592	0.3107 ± 0.0372
USADAE	Random Forest Classifier	0.5314 ± 0.025	0.6098 ± 0.0605	0.4667 ± 0.142	0.3963 ± 0.0178	0.3847 ± 0.0327
RUVR	Logistic Regression	0.3854 ± 0.0394	0.542 ± 0.0388	0.3239 ± 0.0663	0.3718 ± 0.0592	0.2895 ± 0.0493
RUVR	Random Forest Classifier	0.4803 ± 0.0332	0.5456 ± 0.0439	0.3639 ± 0.0418	0.3606 ± 0.0378	0.3604 ± 0.0394
SVA	Logistic Regression	0.4146 ± 0.0289	0.532 ± 0.0532	0.404 ± 0.0824	0.3837 ± 0.0524	0.3165 ± 0.0298
SVA	Random Forest Classifier	0.5285 ± 0.0489	0.5775 ± 0.0362	0.4262 ± 0.0663	0.3948 ± 0.0408	0.3946 ± 0.0449

## Sheet: race
Supplementary Table 2: Performance of models predicting race using estimated confounders
Method	Classification model	Accuracy	macro-AUC	macro-Precision	macro-Recall	macro-F1-score
USADAE	Logistic Regression	0.3685 ± 0.0322	0.6575 ± 0.0657	0.3832 ± 0.0472	0.4262 ± 0.1205	0.3283 ± 0.0494
USADAE	Random Forest Classifier	0.6315 ± 0.0459	0.6655 ± 0.0636	0.4277 ± 0.1204	0.3642 ± 0.0516	0.3654 ± 0.0655
RUVR	Logistic Regression	0.2944 ± 0.0924	0.6058 ± 0.0281	0.3238 ± 0.0355	0.3709 ± 0.0596	0.2535 ± 0.0684
RUVR	Random Forest Classifier	0.5528 ± 0.0268	0.6074 ± 0.0271	0.4237 ± 0.1433	0.343 ± 0.0465	0.3513 ± 0.0595
SVA	Logistic Regression	0.3461 ± 0.0612	0.6302 ± 0.037	0.3554 ± 0.0218	0.3659 ± 0.0543	0.2887 ± 0.034
SVA	Random Forest Classifier	0.5865 ± 0.0301	0.6078 ± 0.0271	0.2923 ± 0.0226	0.3112 ± 0.0194	0.2985 ± 0.0195
