# Supplementary material for: USADAE: a deep learning approach to disentangle hidden covariates in RNA-seq data
Source: Brief Bioinform. 2026 May 31;27(3):bbag261. doi: 10.1093/bib/bbag261 (PMC13222517; doi:10.1093/bib/bbag261)
Supplement: Supplementary_naterials_bbag261 [file supplementary_naterials_bbag261.zip › Supplementary_naterials_bbag261_table1.xlsx]

## Sheet: age
Supplementary Table 1: Performance of models predicting age using estimated confounders
Method	Mean R²	Std. Dev. of R²	Regression model
USADAE	0.87	0.01	Linear
USADAE-linear	-2.17	2.23	Linear
RUVR	0.71	0.02	Linear
SVA	0.69	0.02	Linear
USADAE	0.95	0.01	Random Forest
USADAE-linear	0.91	0.01	Random Forest
RUVR	0.78	0.02	Random Forest
SVA	0.77	0.02	Random Forest

## Sheet: batch
Supplementary Table 1: Performance of models predicting batch using estimated confounders
Method	Classification model	Accuracy	macro-AUC	macro-Precision	macro-Recall	macro-F1-score
USADAE	Logistic Regression	0.9983 ± 0.0012	1.0 ± 0.0001	0.9984 ± 0.0011	0.9983 ± 0.0012	0.9984 ± 0.0012
USADAE	Random Forest Classifier	0.9977 ± 0.0019	1.0 ± 0.0	0.9977 ± 0.0019	0.9978 ± 0.0018	0.9977 ± 0.0019
USADAE-linear	Logistic Regression	0.9997 ± 0.0007	1.0 ± 0.0	0.9997 ± 0.0007	0.9997 ± 0.0007	0.9997 ± 0.0007
USADAE-linear	Random Forest Classifier	0.9987 ± 0.0014	1.0 ± 0.0	0.9987 ± 0.0013	0.9986 ± 0.0014	0.9987 ± 0.0014
RUVR	Logistic Regression	0.9877 ± 0.0053	0.9998 ± 0.0001	0.9878 ± 0.0053	0.9878 ± 0.0053	0.9876 ± 0.0055
RUVR	Random Forest Classifier	0.9763 ± 0.004	0.9994 ± 0.0001	0.977 ± 0.0036	0.9763 ± 0.0042	0.9764 ± 0.0041
SVA	Logistic Regression	0.99 ± 0.0042	0.9999 ± 0.0001	0.9903 ± 0.0041	0.9902 ± 0.0042	0.9901 ± 0.0042
SVA	Random Forest Classifier	0.9787 ± 0.0104	0.9994 ± 0.0003	0.9795 ± 0.0099	0.9787 ± 0.0104	0.9789 ± 0.0103

## Sheet: sex
Supplementary Table 1: Performance of models predicting sex using estimated confounders
Method	Classification model	Accuracy	AUC	Precision	Recall	F1-score
USADAE	Logistic Regression	0.999 ± 0.0009	1.0 ± 0.0	1.0 ± 0.0	0.998 ± 0.0018	0.999 ± 0.0009
USADAE	Random Forest Classifier	0.9993 ± 0.0015	1.0 ± 0.0	1.0 ± 0.0	0.9987 ± 0.0029	0.9993 ± 0.0015
USADAE-linear	Logistic Regression	0.9983 ± 0.0017	1.0 ± 0.0	0.9993 ± 0.0015	0.9974 ± 0.0027	0.9984 ± 0.0016
USADAE-linear	Random Forest Classifier	0.9953 ± 0.0025	1.0 ± 0.0	1.0 ± 0.0	0.9908 ± 0.0048	0.9954 ± 0.0024
RUVR	Logistic Regression	0.9917 ± 0.0012	0.9999 ± 0.0001	0.9974 ± 0.0042	0.9863 ± 0.0043	0.9918 ± 0.0012
RUVR	Random Forest Classifier	0.9897 ± 0.0018	0.9997 ± 0.0002	0.9974 ± 0.0043	0.9824 ± 0.0037	0.9898 ± 0.0018
		0.9983 ± 0.0017	1.0 ± 0.0	0.998 ± 0.0029	0.9987 ± 0.0018	0.9984 ± 0.0016
		0.9973 ± 0.0022	0.9999 ± 0.0001	0.9974 ± 0.0027	0.9974 ± 0.0027	0.9974 ± 0.0022

## Sheet: tissue
Supplementary Table 1: Performance of models predicting tissue using estimated confounders
Method	Classification model	Accuracy	AUC	Precision	Recall	F1-score
USADAE	Logistic Regression	0.5083 ± 0.0226	0.511 ± 0.018	0.5063 ± 0.0202	0.5053 ± 0.1396	0.4993 ± 0.0767
USADAE	Random Forest Classifier	0.4867 ± 0.0231	0.4746 ± 0.0268	0.4851 ± 0.0244	0.4627 ± 0.0566	0.4729 ± 0.0387
USADAE-linear	Logistic Regression	0.4787 ± 0.0143	0.4626 ± 0.0241	0.4784 ± 0.0129	0.5193 ± 0.2014	0.483 ± 0.1035
USADAE-linear	Random Forest Classifier	0.6253 ± 0.0189	0.6751 ± 0.0143	0.6304 ± 0.027	0.6127 ± 0.039	0.6202 ± 0.017
RUVR	Logistic Regression	0.4547 ± 0.0086	0.4265 ± 0.0199	0.4602 ± 0.0117	0.5573 ± 0.1749	0.4963 ± 0.0727
RUVR	Random Forest Classifier	0.4727 ± 0.0213	0.4625 ± 0.0175	0.4747 ± 0.0194	0.5047 ± 0.049	0.4882 ± 0.0276
